# Supplementary material for: Dynamic Progression of Hypertension and Diabetes in the Democratic Republic of Congo from 2019 to 2023
Source: J Clin Med. 2024 Sep 16;13(18):5488. doi: 10.3390/jcm13185488 (PMC11431946; doi:10.3390/jcm13185488)
Supplement: Supplementary file 1 [file jcm-13-05488-s001.zip]

Archive with 1 entries (1 files):
- jcm-3138639-supplementary.pdf
